# Supplementary material for: Supplementing a Phytogenic Feed Additive Modulates the Risk of Subacute Rumen Acidosis, Rumen Fermentation and Systemic Inflammation in Cattle Fed Acidogenic Diets
Source: Animals (Basel). 2022 May 6;12(9):1201. doi: 10.3390/ani12091201 (PMC9105827; doi:10.3390/ani12091201)
Supplement: Supplementary file 1 [file animals-12-01201-s001.zip]

Archive with 1 entries (1 files):
- animals-1670296-supplementary.pdf
